# Supplementary material for: Internet-of-Things-Enabled Markerless Running Gait Assessment from a Single Smartphone Camera
Source: Sensors (Basel). 2023 Jan 7;23(2):696. doi: 10.3390/s23020696 (PMC9866353; doi:10.3390/s23020696)
Supplement: Supplementary file 1 [file sensors-23-00696-s001.zip]

Archive with 1 entries (1 files):
- sensors-2141937-supplementary.xlsx
