# Supplementary material for: Internet-of-Things-Enabled Markerless Running Gait Assessment from a Single Smartphone Camera
Source: Sensors (Basel). 2023 Jan 7;23(2):696. doi: 10.3390/s23020696 (PMC9866353; doi:10.3390/s23020696)
Supplement: Supplementary file 1 [file sensors-23-00696-s001.zip › sensors-2141937-supplementary.xlsx]

## Sheet: 8KM H
8km/h
	Left Foot			Right Foot
	Contact Time	Swing Time	Step Time	Contact Time	Swing Time	Step Time
Mean Predicted	0.246	0.4139	0.666	0.235	0.438	0.665
Mean Reference	0.256	0.411	0.654	0.242	0.413	0.65
Mean Error	0.01	0.003	0.012	0.007	0.025	0.016
ICC	0.849	0.878	0.857	0.872	0.804	0.833
MIN	0.238	0.393	0.636	0.22	0.409	0.631
MAX	0.257	0.436	0.681	0.259	0.459	0.695
Different speeds are presented within separate worksheets, navigated below

## Sheet: 10KM H
10km/h
	Left Foot			Right Foot
	Contact Time	Swing Time	Step Time	Contact Time	Swing Time	Step Time
Mean Predicted	0.236	0.421	0.698	0.235	0.446	0.702
Mean Reference	0.239	0.404	0.683	0.238	0.404	0.675
Mean Error	0.003	0.017	0.015	0.002	0.042	0.027
ICC	0.887	0.851	0.844	0.874	0.799	0.835
MIN	0.205	0.367	0.643	0.192	0.411	0.648
MAX	0.276	0.479	0.753	0.267	0.479	0.833
Different speeds are presented within separate worksheets, navigated below

## Sheet: 12KM H
12km/h
	Left Foot			Right Foot
	Contact Time	Swing Time	Step Time	Contact Time	Swing Time	Step Time
Mean Predicted	0.224	0.452	0.672	0.208	0.453	0.689
Mean Reference	0.252	0.429	0.676	0.242	0.425	0.671
Mean Error	0.028	0.023	0.003	0.033	0.028	0.019
ICC	0.824	0.836	0.901	0.811	0.815	0.794
MIN	0.2	0.423	0.648	0.194	0.425	0.659
MAX	0.247	0.481	0.703	0.239	0.501	0.714
Different speeds are presented within separate worksheets, navigated below

## Sheet: 14KM H
14km/h
	Left Foot			Right Foot
	Contact Time	Swing Time	Step Time	Contact Time	Swing Time	Step Time
Mean Predicted	0.201	0.459	0.659	0.194	0.465	0.683
Mean Reference	0.217	0.429	0.667	0.225	0.433	0.663
Mean Error	0.015	0.029	0.007	0.032	0.032	0.021
ICC	0.844	0.836	0.792	0.765	0.791	0.752
MIN	0.188	0.448	0.636	0.189	0.446	0.658
MAX	0.212	0.469	0.681	0.201	0.478	0.712
Different speeds are presented within separate worksheets, navigated below
